# Supplementary material for: Colossal Dielectric Constant of Nanocrystalline/Amorphous Homo-Composite BaTiO3 Films Deposited via Pulsed Laser Deposition Technique
Source: Nanomaterials (Basel). 2024 Oct 18;14(20):1677. doi: 10.3390/nano14201677 (PMC11510155; doi:10.3390/nano14201677)
Supplement: Supplementary file 1 [file nanomaterials-14-01677-s001.zip]

Archive with 1 entries (1 files):
- nanomaterials-3195193-supplementary.pdf
